# Supplementary material for: Predicting the dispersal and invasion dynamics of ambrosia beetles through demographic reconstruction and process-explicit modeling
Source: Sci Rep. 2024 Mar 30;14:7561. doi: 10.1038/s41598-024-57590-1 (PMC10981740; doi:10.1038/s41598-024-57590-1)
Supplement: Supplementary file 2 — Supplementary Information 1. [file 41598_2024_57590_MOESM2_ESM.xlsx]

## Sheet: Hoja1
Predicting the dispersal and invasion dynamics of ambrosia beetles through demographic reconstruction and process-explicit modeling
Lucas A. Fadda1, Luis Osorio-Olvera2*, Luis A. Ibarra-Juarez3, Jorge Soberon4 & Andres Lira-Noriega3*
Scientific Reports
Parameters of the selected correlative ecological niche model
fitted_vars	nvars	om_rate_train	train non_pred_	non_pred_train_ids	om_rate_test	non_pred_train_ids	om_rate_test	non_pred_test_ids	bg_prevalence	pval_bin	mean_omr_train_test	rank_by_omr_train_test
bio_04,bio_09,bio_10,bio_12,bio_15,bio_17,bio_18	7	0.0632911	0	0	0	6,24,39,50,65	0.0740741	2,22	0.816606	0.0297422	0.0686826	3168
