# Supplementary material for: Predicting the dispersal and invasion dynamics of ambrosia beetles through demographic reconstruction and process-explicit modeling
Source: Sci Rep. 2024 Mar 30;14:7561. doi: 10.1038/s41598-024-57590-1 (PMC10981740; doi:10.1038/s41598-024-57590-1)
Supplement: Supplementary file 10 — Supplementary Information 3. [file 41598_2024_57590_MOESM10_ESM.csv]

Predicting the dispersal and invasion dynamics of ambrosia beetles through demographic reconstruction and process-explicit modeling
Lucas A. Fadda1, Luis Osorio-Olvera2*, Luis A. Ibarra-Juarez3, Jorge Soberon4 & Andres Lira-Noriega3*
Scientific Reports
Train and test occurrence data used in constructing the correlative niche model
Species	long	lat	dataset
X. bispinatus	-79.8378	9.1636	test
X. bispinatus	-105.317	20.1318	test
X. bispinatus	-90.7486	18.6263	test
X. bispinatus	-95.02	18.56	test
X. bispinatus	-78.9873	9.2908	test
X. bispinatus	-61.2833	10.6836	test
X. bispinatus	-91.2542	30.7947	test
X. bispinatus	-91.2542	30.7947	test
X. bispinatus	-97.309	30.29	test
X. bispinatus	-88.6947	15.3791	test
X. bispinatus	-89.622	17.2443	test
X. bispinatus	-56.6977	2.36293	test
X. bispinatus	-85.2274	12.959	test
X. bispinatus	-82.1497	29.4742	test
X. bispinatus	-76.9688	-6.07556	test
X. bispinatus	-81.4537	32.1777	test
X. bispinatus	-80.4778	25.4683	test
X. bispinatus	-83.3378	8.404555	test
X. bispinatus	-83.2443	33.9061	test
X. bispinatus	-73.8931	40.9001	test
X. bispinatus	-70.100667	-12.581667	test
X. bispinatus	-97.1684	30.0987	test
X. bispinatus	-95.0928	18.5752	test
X. bispinatus	-95.0762	18.5863	test
X. bispinatus	-93.12791	17.08129	test
X. bispinatus	-65.4439	-26.9903	test
X. bispinatus	-55.7783	-27.1833	test
X. bispinatus	-66.6546	10.2295	train
X. bispinatus	-83.7667	10.2	train
X. bispinatus	-82.4	9.3	train
X. bispinatus	-80.1333	8.6	train
X. bispinatus	-63.1667	-17.25	train
X. bispinatus	-76.8542	-1.684002	train
X. bispinatus	-51.7883	-12.8333	train
X. bispinatus	-82.9869	8.78694	train
X. bispinatus	-78.8989	35.9939	train
X. bispinatus	-105.843	23.4577	train
X. bispinatus	-105.317	20.1318	train
X. bispinatus	-96.9167	19.5333	train
X. bispinatus	-95.217	18.45	train
X. bispinatus	-76.5027	39.032	train
X. bispinatus	-86.9167	15.7333	train
X. bispinatus	-82.3	8.71667	train
X. bispinatus	-76.6473	-0.674583	train
X. bispinatus	-81.3794	28.5381	train
X. bispinatus	-91.2542	30.7947	train
X. bispinatus	-82.2375	8.72222	train
X. bispinatus	-97.309	30.29	train
X. bispinatus	-86.7399	15.0949	train
X. bispinatus	-84.0833	10.3333	train
X. bispinatus	-91.178	14.55	train
X. bispinatus	-90.2	15.266	train
X. bispinatus	-88.6947	15.3791	train
X. bispinatus	-63.45	-17.6667	train
X. bispinatus	-89.622	17.2443	train
X. bispinatus	-75.2992	-10.9623	train
X. bispinatus	-70.11111	-12.4025	train
X. bispinatus	-91.1365	14.5231	train
X. bispinatus	-86.7399	15.0949	train
X. bispinatus	-83.7848	9.76123	train
X. bispinatus	-56.7874	2.17535	train
X. bispinatus	-56.6977	2.36293	train
X. bispinatus	-83.7158	12.6701	train
X. bispinatus	-71.41946	-12.89221	train
X. bispinatus	-57.625	3.45833	train
X. bispinatus	-94.6364	37.0439	train
X. bispinatus	-91.1365	14.5231	train
X. bispinatus	-85.3375	10.7119	train
X. bispinatus	-83.2581	8.7133	train
X. bispinatus	-82.1497	29.4742	train
X. bispinatus	-76.9688	-6.07556	train
X. bispinatus	-55.385	2.97731	train
X. bispinatus	-96.3046	30.4827	train
X. bispinatus	-95.7606	32.1162	train
X. bispinatus	-94.4427	30.769	train
X. bispinatus	-83.3378	8.404555	train
X. bispinatus	-81.4537	32.1777	train
X. bispinatus	-39.563527	-15.390411	train
X. bispinatus	-96.6884	18.613	train
X. bispinatus	-87.5986	38.0479	train
X. bispinatus	-86.3178	39.1858	train
X. bispinatus	-84.9483	39.5027	train
X. bispinatus	-83.5212	33.8532	train
X. bispinatus	-83.3378	8.404555	train
X. bispinatus	-83.2443	33.9061	train
X. bispinatus	-81.2217	32.1471	train
X. bispinatus	-73.8931	40.9001	train
X. bispinatus	-94.36044	18.1093	train
X. bispinatus	-79.53	0.934167	train
X. bispinatus	-79.145283	-0.9505	train
X. bispinatus	-77.7129	7.9973	train
X. bispinatus	-70.100667	-12.581667	train
X. bispinatus	-102.116171	19.362161	train
X. bispinatus	-95.0928	18.5752	train
X. bispinatus	-95.0853	18.5872	train
X. bispinatus	-95.0762	18.5863	train
X. bispinatus	-93.12791	17.08129	train
X. bispinatus	-91.2755	15.8695	train
X. bispinatus	-85.746	31.41	train
X. bispinatus	-79.4039	-1.07389	train
X. bispinatus	-79.1778	-0.230556	train
X. bispinatus	-79.1454	-0.950694	train
X. bispinatus	-65.4439	-26.9903	train
X. bispinatus	-57.132	-25.3686	train
X. bispinatus	-56.2836	-23.8156	train
X. bispinatus	-55.5287	-24.1343	train
