# Supplementary material for: Predicting the dispersal and invasion dynamics of ambrosia beetles through demographic reconstruction and process-explicit modeling
Source: Sci Rep. 2024 Mar 30;14:7561. doi: 10.1038/s41598-024-57590-1 (PMC10981740; doi:10.1038/s41598-024-57590-1)
Supplement: Supplementary file 11 — Supplementary Information 4. [file 41598_2024_57590_MOESM11_ESM.csv]

Predicting the dispersal and invasion dynamics of ambrosia beetles through demographic reconstruction and process-explicit modeling
Lucas A. Fadda1, Luis Osorio-Olvera2*, Luis A. Ibarra-Juarez3, Jorge Soberon4 & Andres Lira-Noriega3*
Scientific Reports
Xyleborus bispinatus occurrence data
Species	Latitude	Longitude	Masl	Country	State	Data collection	Trap - Host	Author	Source	Extra information
Xyleborus bispinatus	23.4577	-105.843		Mexico	Sinaloa	03/08/82		Atkinson, T.H.	https://www.barkbeetles.info/amer_chklist_target_species.php?lookUp=3389
Xyleborus bispinatus	20.1318	-105.317		Mexico	Jalisco	09/08/82	Trap: light ultraviolet	Atkinson, T.H.	https://www.barkbeetles.info/amer_chklist_target_species.php?lookUp=3388
Xyleborus bispinatus	19.362161	-102.116171		Mexico	Michoacán, Uruapán, "La Colorada"	10/08/18		Ibarra-Juárez, L. A.	Red de Estudios Moleculares Avanzados of INECOL A.C.
Xyleborus bispinatus	19.43903	-101.891748		Mexico	Michoacán, Ziracuarteiro, "El Fénix	10/08/18		Ibarra-Juárez, L. A.	Red de Estudios Moleculares Avanzados of INECOL A.C.
Xyleborus bispinatus	30.29	-97.309		United States	Texas	23/05/02		Atkinson, T.H.	https://www.barkbeetles.info/amer_chklist_target_species.php?lookUp=3442
Xyleborus bispinatus	30.29	-97.309		United States	Texas	18/04/02		Atkinson, T.H.	https://www.barkbeetles.info/amer_chklist_target_species.php?lookUp=3443
Xyleborus bispinatus	30.29	-97.309		United States	Texas	04/06/03		Atkinson, T.H.	https://www.barkbeetles.info/amer_chklist_target_species.php?lookUp=3445
Xyleborus bispinatus	30.29	-97.309		United States	Texas	10/09/03		Atkinson, T.H.	https://www.barkbeetles.info/amer_chklist_target_species.php?lookUp=3446
Xyleborus bispinatus	30.287	-97.305		United States	Texas	16/05/03		Atkinson, T.H.	https://www.barkbeetles.info/amer_chklist_target_species.php?lookUp=3444
Xyleborus bispinatus	30.0987	-97.1684		United States	Texas, Stengl Biol. Sta	24/01/18	Fagaceae: Quercus stellata	Atkinson, T.H.	https://www.barkbeetles.info/amer_chklist_target_species.php?lookUp=3449	[UTIC (7) (TH Atkinson-2019, unpublished)]
Xyleborus bispinatus	19.51218	-96.93737	1332	Mexico	Veracruz, Xalapa, Santuario del bosque de niebla	2016		Ibarra-Juárez, L. A.	Red de Estudios Moleculares Avanzados of INECOL A.C.
Xyleborus bispinatus	19.5333	-96.9167		Mexico	Veracruz, Xalapa	20/08/83	Fagaceae: Quercus sp.	Atkinson, T.H.	https://www.barkbeetles.info/amer_chklist_target_species.php?lookUp=3399	[unknown (1) (Authors-2014, unpublished)]
Xyleborus bispinatus	18.613	-96.6884		Mexico	Veracruz, Tezonapa	2014	Euphorbiaceae: Hevea brasiliensis	Atkinson, T.H.	https://www.barkbeetles.info/amer_chklist_target_species.php?lookUp=3397	[UTIC (2) (TH Atkinson-2016, unpublished)]
Xyleborus bispinatus	30.4827	-96.3046		United States	Texas, Wellborn	02/05 to 18/06 2013	Trap: alpha-scents 4 vane ethanol + sulcatol	Atkinson, T.H.	https://www.barkbeetles.info/amer_chklist_target_species.php?lookUp=3450	[UTIC (2) (TH Atkinson-2014, unpublished)]
Xyleborus bispinatus	30.4827	-96.3046		United States	Texas, Wellborn	29/03/ to 02/05 2013	Trap: alpha-scents 4 vane ethanol + sulcatol	Atkinson, T.H.	https://www.barkbeetles.info/amer_chklist_target_species.php?lookUp=3451	[UTIC (2) (TH Atkinson-2014, unpublished)]
Xyleborus bispinatus	29.1191	-95.7814		United States	Texas, Dance Bayou Unit, San Bernard NWR	30/03/07	Trap: light ultraviolet	Atkinson, T.H.	https://www.barkbeetles.info/amer_chklist_target_species.php?lookUp=3447	[TAMU (1) (TH Atkinson-2013, unpublished)]
Xyleborus bispinatus	32.1162	-95.7606		United States	Texas, LaRue	05/04 to 10/05 2013	Trap: alpha-scents 4 vane ethanol + sulcatol	Atkinson, T.H.	https://www.barkbeetles.info/amer_chklist_target_species.php?lookUp=3448	[UTIC (2) (TH Atkinson-2014, unpublished)]
Xyleborus bispinatus	18.45	-95.217		Mexico	Veracruz, San Andrés Tuxtla	9/11/1989		Atkinson, T.H.	https://www.barkbeetles.info/amer_chklist_target_species.php?lookUp=3396	[CNIN (3) (TH Atkinson-2008, unpublished)]
Xyleborus bispinatus	18.5752	-95.0928		Mexico	Veracruz, Lázaro Cárdenas	2019	Bottle trap ethanol	Atkinson, T.H.	https://www.barkbeetles.info/amer_chklist_target_species.php?lookUp=3395	[CEAM (4) (TH Atkinson-2020, unpublished)] [CNIN (3) (TH Atkinson-2020, unpublished)]
Xyleborus bispinatus	18.5872	-95.0853		Mexico	Veracruz, Laguna Escondida	2019	Bottle trap ethanol	Atkinson, T.H.	https://www.barkbeetles.info/amer_chklist_target_species.php?lookUp=3394	[CNIN (1) (TH Atkinson-2020, unpublished)] [CEAM (1) (TH Atkinson-2020, unpublished)]
Xyleborus bispinatus	18.5863	-95.0762		Mexico	Veracruz, Vereda Linneo	2019	Bottle trap ethanol	Atkinson, T.H.	https://www.barkbeetles.info/amer_chklist_target_species.php?lookUp=3398	[CNIN (3) (TH Atkinson-2020, unpublished)] [CEAM (2) (TH Atkinson-2020, unpublished)]
Xyleborus bispinatus	18.56	-95.02		Mexico	Veracruz, Est. Biol. Los Tuxtlas	29/11/89	Trap: light intercept	Atkinson, T.H.	https://www.barkbeetles.info/amer_chklist_target_species.php?lookUp=3391	[CNIN (1) (TH Atkinson-2008, unpublished)]
Xyleborus bispinatus	18.56	-95.02		Mexico	Veracruz, Est. Biol. Los Tuxtlas	23/09/89	Trap: light intercept	Atkinson, T.H.	https://www.barkbeetles.info/amer_chklist_target_species.php?lookUp=3392	[CNIN (1) (TH Atkinson-2018, unpublished)]
Xyleborus bispinatus	18.56	-95.02		Mexico	Veracruz, Est. Biol. Los Tuxtlas	10/03/85	Trap: light intercept	Atkinson, T.H.	https://www.barkbeetles.info/amer_chklist_target_species.php?lookUp=3393	[CNIN (1) (TH Atkinson-2018, unpublished)]
Xyleborus bispinatus	37.0439	-94.6364		United States	Kansas, Galena	15/05/12	Trap: x-vane	Atkinson, T.H.	https://www.barkbeetles.info/amer_chklist_target_species.php?lookUp=3436	[SEMC (1) (TH Atkinson-2020, unpublished)]
Xyleborus bispinatus	30.769	-94.4427		United States	Texas, Woodville, 5 mi E	06/03 to 16/04 2013	Trap: alpha-scents 4 vane ethanol + sulcatol	Atkinson, T.H.	https://www.barkbeetles.info/amer_chklist_target_species.php?lookUp=3452	[UTIC (1) (TH Atkinson-2013, unpublished)]
Xyleborus bispinatus	30.769	-94.4427		United States	Texas, Woodville, 5 mi E	22/07 to 16/9 2013	Trap: alpha-scents 4 vane ethanol + sulcatol	Atkinson, T.H.	https://www.barkbeetles.info/amer_chklist_target_species.php?lookUp=3453	[UTIC (2) (TH Atkinson-2013, unpublished)]
Xyleborus bispinatus	18.1093	-94.36044		Mexico	Veracruz,Coatzacoalcos,Parque Jaguaorundi	2015		Ibarra-Juárez, L. A.	Red de Estudios Moleculares Avanzados of INECOL A.C.
Xyleborus bispinatus	18.0276	-93.806	3	Mexico	Tabasco, Palo Mulato	20/08/14	Trap: alpha-scents 4 vane ethanol + sulcatol	Atkinson, T.H.	https://www.barkbeetles.info/amer_chklist_target_species.php?lookUp=3390	[UTIC (1) (TH Atkinson-2014, unpublished)] [BURG (2) (TH Atkinson-2014, unpublished)]
Xyleborus bispinatus	17.08129	-93.12791	1021	Mexico	Chiapas, Copainalá, Miguel Hidalgo	2019		Ibarra-Juárez, L. A.	Red de Estudios Moleculares Avanzados of INECOL A.C.
Xyleborus bispinatus	15.8695	-91.2755		Guatemala	Huehuetenango	13/08/18	Trap	Atkinson, T.H.	https://www.barkbeetles.info/amer_chklist_target_species.php?lookUp=3373
Xyleborus bispinatus	30.7947	-91.2542		United States	Louisiana, Feliciana Preserve	2-15/06/2001	Trap: flight intercept	Atkinson, T.H.	https://www.barkbeetles.info/amer_chklist_target_species.php?lookUp=3437	[CSCA (1) (TH Atkinson-2014, unpublished)]
Xyleborus bispinatus	30.7947	-91.2542		United States, Louisiana, Feliciana Preserve; 1/V/2002; trap: flight intercept	Louisiana, Feliciana Preserve	01/05 to 26/6/2002	Trap: flight intercept	Atkinson, T.H.	https://www.barkbeetles.info/amer_chklist_target_species.php?lookUp=3456	[CSCA (2) (TH Atkinson-2014, unpublished)]
Xyleborus bispinatus	14.55	-91.178	700	Guatemala	Suchitepequez, Reserva Los Tarrales	4-5/06/2005		Atkinson, T.H.	https://www.barkbeetles.info/amer_chklist_target_species.php?lookUp=3379	[RHTC (2) (TH Atkinson-2008, unpublished)]
Xyleborus bispinatus	14.55	-91.178	760	Guatemala	Suchitepequez, Finca Los Tarrales, Volcán Atitlan	18/05/17		Atkinson, T.H.	https://www.barkbeetles.info/amer_chklist_target_species.php?lookUp=3382	[FSCA (3) (TH Atkinson-2018, unpublished)]
Xyleborus bispinatus	14.5231	-91.1365	757	Guatemala	Suchitepequez, Patulal, 14 km N;	09/06/10		Atkinson, T.H.	https://www.barkbeetles.info/amer_chklist_target_species.php?lookUp=3377	[FSCA (1) (TH Atkinson-2018, unpublished)]
Xyleborus bispinatus	14.5231	-91.1365	770	Guatemala	Suchitepequez, Patulal, 14 km N	10/06/2012		Atkinson, T.H.	https://www.barkbeetles.info/amer_chklist_target_species.php?lookUp=3378	[FSCA (2) (TH Atkinson-2018, unpublished)]
Xyleborus bispinatus	18.6263	-90.7486		Mexico	Campeche, Campo de Investigación Forestal 'El Tormento'	27/09/83	Meliaceae: Swietenia macrophylla	Atkinson, T.H.	https://www.barkbeetles.info/amer_chklist_target_species.php?lookUp=3387	[TAMU (1) (Atkinson, T.H.; Carrillo, D.; Duncan, R.E.; Peña, J.E. 2013: 96)]
Xyleborus bispinatus	15.266	-90.2		Guatemala	Baja Verapaz, Biotopo del Quetzal	19-21/10/2006	Malaise trap	Atkinson, T.H.	https://www.barkbeetles.info/amer_chklist_target_species.php?lookUp=3372	[RHTC (1) (TH Atkinson-2008, unpublished)]
Xyleborus bispinatus	16.8725	-89.815	201	Guatemala	Petén, Santa Elena, 5 km S	19/06/12		Atkinson, T.H.	https://www.barkbeetles.info/amer_chklist_target_species.php?lookUp=3376	[FSCA (1) (TH Atkinson-2018, unpublished)]
Xyleborus bispinatus	17.2443	-89.622		Guatemala	Peten, Parque Nacional Tikal	22-25/05/2009	Trap: flight intercept	Atkinson, T.H.	https://www.barkbeetles.info/amer_chklist_target_species.php?lookUp=3381	[SEMC (3) (TH Atkinson-2020, unpublished)]
Xyleborus bispinatus	14.9462	-89.2765		Guatemala	Zacapa	17/08/15		Atkinson, T.H.	https://www.barkbeetles.info/amer_chklist_target_species.php?lookUp=3380
Xyleborus bispinatus	15.514	-88.8652		Guatemala	Izabal, Morales, 5 km NW;	17/05/09	Berlese trap	Atkinson, T.H.	https://www.barkbeetles.info/amer_chklist_target_species.php?lookUp=3375	[SEMC (1) (TH Atkinson-2020, unpublished)]
Xyleborus bispinatus	15.3791	-88.6947	943	Guatemala	Izabal, Finca Firmeza	29/05 to 03/06/2007		Atkinson, T.H.	https://www.barkbeetles.info/amer_chklist_target_species.php?lookUp=3374	[FSCA (1) (TH Atkinson-2013, unpublished)]
Xyleborus bispinatus	17.3027	-88.6188		Belize				Atkinson, T.H.	https://www.barkbeetles.info/amer_chklist_target_species.php?lookUp=3351	(Kirkendall, L.R., Jordal, B.H. 2006: 735)]
Xyleborus bispinatus	38.0479	-87.5986		United States	Indiana, Evansville	20/08/14	Lindgren Funnel alpha pinene + ethanol	Atkinson, T.H.	https://www.barkbeetles.info/amer_chklist_target_species.php?lookUp=3434	[unknown (1) (EDRR 2014: 0)]
Xyleborus bispinatus	5.5297	-87.0604		Costa Rica	Puntarenas, Cocos Isl.	2012		Atkinson, T.H.	https://www.barkbeetles.info/amer_chklist_target_species.php?lookUp=3361	[INBIO (1) (Kirkendall, L.R., Jordal, B.H. 2006: 735)]
Xyleborus bispinatus	15.7333	-86.9167		Honduras	Atlántida, Liberia, nr. Montecristo	31/08/94		Atkinson, T.H.	https://www.barkbeetles.info/amer_chklist_target_species.php?lookUp=3384	[CAS (1) (TH Atkinson-2007, unpublished)]
Xyleborus bispinatus	38.1121	-86.8347		United States	Indiana, Fulda	24/07/14	Lindgren Funnel exotic Ips lure	Atkinson, T.H.	https://www.barkbeetles.info/amer_chklist_target_species.php?lookUp=3435	[unknown (1) (EDRR 2014: 0)]
Xyleborus bispinatus	15.0949	-86.7399		Honduras	Olancho, Parque Nacional La Muralla	02/05/10	Trap: light mercury vapor + ultraviol	Atkinson, T.H.	https://www.barkbeetles.info/amer_chklist_target_species.php?lookUp=3385	[SEMC (2) (TH Atkinson-2020, unpublished)]
Xyleborus bispinatus	15.0949	-86.7399		Honduras	Olancho, Parque Nal. La Muralla	09/06/03	Trap: flight intercept	Atkinson, T.H.	https://www.barkbeetles.info/amer_chklist_target_species.php?lookUp=3386	[RHTC (1) (TH Atkinson-2008, unpublished)]
Xyleborus bispinatus	39.1858	-86.3178		United States	Indiana, Nashville	11/07/14	Lindgren Funnel exotic ips lure	Atkinson, T.H.	https://www.barkbeetles.info/amer_chklist_target_species.php?lookUp=3455	[unknown (1) (EDRR 2014: 0)]
Xyleborus bispinatus	31.41	-85.746		United States	Alabama, Fort Rucker	01/09/16	Lindgren Funnel ethanol	Atkinson, T.H.	https://www.barkbeetles.info/amer_chklist_target_species.php?lookUp=3421	[FSCA (1) (TH Atkinson-2018, unpublished)]
Xyleborus bispinatus	10.7119	-85.3375	520	Costa Rica	Guanacaste	04/08/12	Trap	Atkinson, T.H.	https://www.barkbeetles.info/amer_chklist_target_species.php?lookUp=3357
Xyleborus bispinatus	12.959	-85.2274		Nicaragua	Matagalpa, Reserva Natural Cerro Musun	1-4/5/2011	Trap: flight intercept	Atkinson, T.H.	https://www.barkbeetles.info/amer_chklist_target_species.php?lookUp=3399	[SEMC (3) (TH Atkinson-2020, unpublished)]
Xyleborus bispinatus	39.5027	-84.9483		United States	Indiana, Brookville	25/06/14	Lindgren Funnel ethanol	Atkinson, T.H.	https://www.barkbeetles.info/amer_chklist_target_species.php?lookUp=3433	[unknown (1) (EDRR 2014: 0)]
Xyleborus bispinatus	10.3333	-84.0833	450	Costa Rica	Heredia, Est. El Ceibo, 10 km SE La Virgen	07/06/03	Trap: flight intercept	Atkinson, T.H.	https://www.barkbeetles.info/amer_chklist_target_species.php?lookUp=3358	[TAMU (1) (TH Atkinson-2013, unpublished)]
Xyleborus bispinatus	9.76123	-83.7848		Costa Rica	Cartago, Tapanti National Park, visitor cabins	16/03/10	Trap: light	Atkinson, T.H.	https://www.barkbeetles.info/amer_chklist_target_species.php?lookUp=3356	[SEMC (1) (TH Atkinson-2020, unpublished)]
Xyleborus bispinatus	10.2	-83.7667		Costa Rica	Limón, Río Reventazon, Hamburgfarm;	01/10/36		Atkinson, T.H.	https://www.barkbeetles.info/amer_chklist_target_species.php?lookUp=3359	[FMNH (2) (TH Atkinson-2013, unpublished)]
Xyleborus bispinatus	12.6701	-83.7158		Nicaragua	Region Autonoma del Atlantico , Reserva Natural Kahka Creek	09/06/11	Beating	Atkinson, T.H.	https://www.barkbeetles.info/amer_chklist_target_species.php?lookUp=3400	[SEMC (1) (TH Atkinson-2020, unpublished)]
Xyleborus bispinatus	33.8532	-83.5212		United States	Georgia, Bishop	16/04/14	Lindgren Funnel exotic Ips lure	Atkinson, T.H.	https://www.barkbeetles.info/amer_chklist_target_species.php?lookUp=3427	[unknown (1) (EDRR 2014: 0)]
Xyleborus bispinatus	8.404555	-83.3378		Costa Rica	Puntarenas, Piro Biol. Sta. Osa Conservacion	03/08/14	Lecythidaceae: Eschweilera biflava	Atkinson, T.H.	https://www.barkbeetles.info/amer_chklist_target_species.php?lookUp=3363	[UTIC (4) (TH Atkinson-2016, unpublished)]
Xyleborus bispinatus	8.404555	-83.3378		Costa Rica	Puntarenas, Piro Biol. Sta. Osa Conservacion; 22/IX/2013; Lecythidaceae: Eschweilera biflava	28/09/13	Lecythidaceae: Eschweilera biflava	Atkinson, T.H.	https://www.barkbeetles.info/amer_chklist_target_species.php?lookUp=3364	[UTIC (2) (TH Atkinson-2016, unpublished)]
Xyleborus bispinatus	8.404555	-83.3378		Costa Rica	Puntarenas, Piro Biol. Sta. Osa Conservacion	22/09/13	Lecythidaceae: Eschweilera biflava	Atkinson, T.H.	https://www.barkbeetles.info/amer_chklist_target_species.php?lookUp=3365	[IFML (1) (TH Atkinson-2016, unpublished)]
Xyleborus bispinatus	8.404555	-83.3378		Costa Rica	Puntarenas, Piro Biol. Sta. Osa Conservacion	01/09/13	Leguminosae: Lonchocarpus macrophyllus	Atkinson, T.H.	https://www.barkbeetles.info/amer_chklist_target_species.php?lookUp=3366	[IFML (1) (TH Atkinson-2016, unpublished)]
Xyleborus bispinatus	8.7133	-83.2581	250	Costa Rica	Chacarta	10/12/12	Trap	Atkinson, T.H.	https://www.barkbeetles.info/amer_chklist_target_species.php?lookUp=3360
Xyleborus bispinatus	8.6133	-83.2572		Costa Rica	Chacarta	11/10/12		Atkinson, T.H.	https://www.barkbeetles.info/amer_chklist_target_species.php?lookUp=3367
Xyleborus bispinatus	33.9061	-83.2443		United States	Georgia, Winterville	04/06/14	Lindgren Funnel exotic Ips lure	Atkinson, T.H.	https://www.barkbeetles.info/amer_chklist_target_species.php?lookUp=3431	[unknown (1) (EDRR 2014: 0)]
Xyleborus bispinatus	33.9061	-83.2443		United States	Georgia, Winterville	03/06/13	Lindgren Funnel ethanol	Atkinson, T.H.	https://www.barkbeetles.info/amer_chklist_target_species.php?lookUp=3432	[unknown (1) (EDRR 2014: 0)]
Xyleborus bispinatus	8.78694	-82.9869	1219	Costa Rica	Puntarenas, Est. Biol. Las Cruces, 5 km SW	20/03/73		Atkinson, T.H.	https://www.barkbeetles.info/amer_chklist_target_species.php?lookUp=3362	[FMNH (1) (TH Atkinson-2013, unpublished)]
Xyleborus bispinatus	9.3	-82.4		Panama	Bocas del Toro, Almirante	abr-59		Atkinson, T.H.	https://www.barkbeetles.info/amer_chklist_target_species.php?lookUp=3402	[FMNH (3) (TH Atkinson-2013, unpublished)]
Xyleborus bispinatus	8.71667	-82.3		Panama	Chiriquí, Chiriquicito	16/05/96		Atkinson, T.H.	https://www.barkbeetles.info/amer_chklist_target_species.php?lookUp=3403	[RHTC (1) (TH Atkinson-2008, unpublished)]
Xyleborus bispinatus	8.72222	-82.2375	1245	Panama	Chiriquí, Reserva La Fortuna, Est. Biol.	5-9/01/2001	Yellow pan trap	Atkinson, T.H.	https://www.barkbeetles.info/amer_chklist_target_species.php?lookUp=3404	[TAMU (1) (TH Atkinson-2008, unpublished)]
Xyleborus bispinatus	29.4742	-82.1497		United States	Florida, Lochloosa Wildlife Cons. Area	21/10/12	Trap: light intercept	Atkinson, T.H.	https://www.barkbeetles.info/amer_chklist_target_species.php?lookUp=3423	[UTIC (1) (Wood, S.L.; Bright, D.E. 1992: 0)]
Xyleborus bispinatus	32.1777	-81.4537		United States	Georgia, Eden GA	14/05/13	Lindgren Funnel exotic Ips lure	Atkinson, T.H.	https://www.barkbeetles.info/amer_chklist_target_species.php?lookUp=3429	[unknown (1) (EDRR 2014: 0)]
Xyleborus bispinatus	32.1789	-81.453		United States	Georgia, Eden	06/05/14	Trap: Lindgren Funnel ethanol	Atkinson, T.H.	https://www.barkbeetles.info/amer_chklist_target_species.php?lookUp=3428	[unknown (1) (EDRR 2014: 0)]
Xyleborus bispinatus	28.5381	-81.3794		United States	Florida, Orlando	17/08/00		Atkinson, T.H.	https://www.barkbeetles.info/amer_chklist_target_species.php?lookUp=3426
Xyleborus bispinatus	32.1471	-81.2217		United States	Georgia, Savannah	23/04/14	Lindgren Funnel ethanol	Atkinson, T.H.	https://www.barkbeetles.info/amer_chklist_target_species.php?lookUp=3430	[unknown (1) (EDRR 2014: 0)]
Xyleborus bispinatus	25.829167	-80.8025		United States	Florida, Homestead	2017	Persea americana	Cruz, L. F. et al. 2018	https://doi.org/10.1016/j.funeco.2018.07.007	https://doi.org/10.1016/j.funeco.2018.07.007
Xyleborus bispinatus	25.4683	-80.4778		United States	Florida	25/02/13		Atkinson, T.H.	https://www.barkbeetles.info/amer_chklist_target_species.php?lookUp=3422
Xyleborus bispinatus	25.7416	-80.4617		United States	Florida, Miami, Bird Rd. Basin	mar-12	Lauraceae: Persea palustris	Atkinson, T.H.	https://www.barkbeetles.info/amer_chklist_target_species.php?lookUp=3424	[UTIC (2) (Atkinson, T.H.; Carrillo, D.; Duncan, R.E.; Peña, J.E. 2013: 96)] [RJRC (4) (Atkinson, T.H.; Carrillo, D.; Duncan, R.E.; Peña, J.E. 2013: 96)] [MSUC (4) (Atkinson, T.H.; Carrillo, D.; Duncan, R.E.; Peña, J.E. 2013: 96)] [MEFEIS (2) (Atkinson, T.H.; Carrillo, D.; Duncan, R.E.; Peña, J.E. 2013: 96)]
Xyleborus bispinatus	25.7416	-80.4617		United States	Florida, Miami, Bird Rd. Basin	ene-12	Lauraceae: Persea palustris	Atkinson, T.H.	https://www.barkbeetles.info/amer_chklist_target_species.php?lookUp=3425	[TAMU (2) (Atkinson, T.H.; Carrillo, D.; Duncan, R.E.; Peña, J.E. 2013: 96)]
Xyleborus bispinatus	8.6	-80.1333	732	Panama	Coclé, El Valle	21/02/59		Atkinson, T.H.	https://www.barkbeetles.info/amer_chklist_target_species.php?lookUp=3405	[FMNH (1) (TH Atkinson-2013, unpublished)]
Xyleborus bispinatus	9.1636	-79.8378		Panama	Panamá, Barro Colorado Isl.	1959		Atkinson, T.H.	https://www.barkbeetles.info/amer_chklist_target_species.php?lookUp=3407	[FMNH (2) (TH Atkinson-2013, unpublished)]
Xyleborus bispinatus	0.934167	-79.53		Ecuador	Esmeraldas	01/01/15		GBIF	doi.org/10.15468/dl.mcgz2v	S.M. Smith
Xyleborus bispinatus	-1.07389	-79.4039		Ecuador	Pichilingue	2016		Atkinson, T.H.	https://www.barkbeetles.info/amer_chklist_target_species.php?lookUp=3370
Xyleborus bispinatus	-0.230556	-79.1778		Ecuador	Los rios	2016		Atkinson, T.H.	https://www.barkbeetles.info/amer_chklist_target_species.php?lookUp=3369
Xyleborus bispinatus	-0.950694	-79.1454		Ecuador	Cotopaxi	2016		Atkinson, T.H.	https://www.barkbeetles.info/amer_chklist_target_species.php?lookUp=3368
Xyleborus bispinatus	-0.9505	-79.145283	405.5	Ecuador	Cotopaxi	2015		GBIF	doi.org/10.15468/dl.mcgz2v	S.M. Smith
Xyleborus bispinatus	9.2908	-78.9873		Panama	Panamá, El Llano-Carti Rd., km 12	06/06/94		Atkinson, T.H.	https://www.barkbeetles.info/amer_chklist_target_species.php?lookUp=3408	[RHTC (1) (TH Atkinson-2008, unpublished)]
Xyleborus bispinatus	35.9939	-78.8989		United States	North Carolina, Duke Forest	jun-78		Atkinson, T.H.	https://www.barkbeetles.info/amer_chklist_target_species.php?lookUp=3441	[CSCA (2) (TH Atkinson-2014, unpublished)]
Xyleborus bispinatus	-1.34	-78.118		Ecuador				Atkinson, T.H.	https://www.barkbeetles.info/amer_chklist_target_species.php?lookUp=3371	[unknown (1) (Kirkendall, L.R., Jordal, B.H. 2006: 735)]
Xyleborus bispinatus	7.9973	-77.7129	620	Panama	Darien, Cerro Pirre	03/06/15	Trap: light ultraviolet	Atkinson, T.H.	https://www.barkbeetles.info/amer_chklist_target_species.php?lookUp=3406	[TAMU (2) (TH Atkinson-2019, unpublished)]
Xyleborus bispinatus	-6.07556	-76.9688	970	Peru	San Martín, Moyabamba, vic. Ecológico 'Rumbipata'	13-18/10/2012	Trap: light ultraviolet	Atkinson, T.H.	https://www.barkbeetles.info/amer_chklist_target_species.php?lookUp=3414	[FSCA (1) (TH Atkinson-2014, unpublished)]
Xyleborus bispinatus	-1.684002	-76.8542		Ecuador	Pastaza, Ashuara, Rio Macuma, 10 km Rio Moron	07/07/61		Atkinson, T.H.	https://www.barkbeetles.info/amer_chklist_target_species.php?lookUp=3372	[FMNH (1) (TH Atkinson-2013, unpublished)]
Xyleborus bispinatus	-0.674583	-76.6473	215	Ecuador	Napo, Est. Cientifica Yasuni	05/09/99	Trap: flight intercept	Atkinson, T.H.	https://www.barkbeetles.info/amer_chklist_target_species.php?lookUp=3371	[TAMU (3) (TH Atkinson-2019, unpublished)]
Xyleborus bispinatus	36.6884	-76.5365		United States	Maryland, Chesapeak Beach	20/05/82		Atkinson, T.H.	https://www.barkbeetles.info/amer_chklist_target_species.php?lookUp=3439	[CSCA (6) (TH Atkinson-2014, unpublished)]
Xyleborus bispinatus	39.032	-76.5027		United States	Maryland, Arnold	15/07/92		Atkinson, T.H.	https://www.barkbeetles.info/amer_chklist_target_species.php?lookUp=3438	[TAMU (1) (TH Atkinson-2019, unpublished)]
Xyleborus bispinatus	-10.9623	-75.2992		Peru	Junin	24/09/09		GBIF	doi.org/10.15468/dl.mcgz2v
Xyleborus bispinatus	40.9001	-73.8931		United States	New York, Bronx	11/06/14	Urban forest	Atkinson, T.H.	https://www.barkbeetles.info/amer_chklist_target_species.php?lookUp=3440	[unknown (1) (EDRR 2014: 0)]
Xyleborus bispinatus	-12.89221	-71.41946	560	Peru	Cuzco Villa Carmen Field Station, cafeteria, ~1.7 km west, research transect	2011		GBIF	doi.org/10.15468/dl.mcgz2v
Xyleborus bispinatus	-12.89231	-71.4193	555	Peru	Cuzco Villa Carmen Field Station, cafeteria, ~1.7 km west	2011		GBIF	doi.org/10.15468/dl.mcgz2v
Xyleborus bispinatus	-12.8925	-71.41917	555	Peru	Cuzco Villa Carmen Field Station, cafeteria, ~1.7 km west, research transect	2011		Smith, S. H.	DOI: 10.1649/0010-065X-71.1.77	Smith, Sarah
Xyleborus bispinatus	18.777	-70.5064		Dominican Republic	Monseñor Noel, Río Blanco	11/05/01	Trap: light ultraviolet	Atkinson, T.H.	https://www.barkbeetles.info/amer_chklist_target_species.php?lookUp=3415
Xyleborus bispinatus	-12.4025	-70.11111	270	Peru	Madre deDios: Estación Biológica Los Amigos	01/11/09	Cecropia sp.	Smith, S. H.	DOI: 10.1649/0010-065X-71.1.77
Xyleborus bispinatus	-12.55207	-70.10962	295	Peru	Estación de campo CICRA		Trap: flight intercept	Smith, S. H.	DOI: 10.1649/0010-065X-71.1.77
Xyleborus bispinatus	-12.581667	-70.100667		Peru	Madre de Dios, CICRA Field Station, trail 6, research plot	2015		Atkinson, T.H.	https://www.barkbeetles.info/amer_chklist_target_species.php?lookUp=3414	S.M. Smith
Xyleborus bispinatus	10.2295	-66.6546		Venezuela	Miranda, Santa Teresa	13/05/22		GBIF	doi.org/10.15468/dl.mcgz2v	[FMNH (1) (TH Atkinson-2013, unpublished)]
Xyleborus bispinatus	-26.9903	-65.4439		Argentina	Tucumán, Sauce Huacho	19/05/16	Lauraceae: Persea americana	Atkinson, T.H.	https://www.barkbeetles.info/amer_chklist_target_species.php?lookUp=3350	[UTIC (5) (TH Atkinson-2017, unpublished)]
Xyleborus bispinatus	-17.6667	-63.45		Bolivia	Santa Cruz, Reserva Natural Potrerillo de Guenda	22/10/07	Trap: light mercury vapor + ultraviol	Atkinson, T.H.	https://www.barkbeetles.info/amer_chklist_target_species.php?lookUp=3352	[CSCA (3) (TH Atkinson-2014, unpublished)]
Xyleborus bispinatus	-17.25	-63.1667		Bolivia	Santa Cruz, Saavedra Res. Sta.	04/01/60	Trap light ultraviolet	Atkinson, T.H.	https://www.barkbeetles.info/amer_chklist_target_species.php?lookUp=3353	[FSCA (3) (TH Atkinson-2018, unpublished)]
Xyleborus bispinatus	10.6836	-61.2833		Trinidad and Tobago	Arima	mar-00	Trap: light ultraviolet	Atkinson, T.H.	https://www.barkbeetles.info/amer_chklist_target_species.php?lookUp=3420	[FSCA (9) (TH Atkinson-2018, unpublished)]
Xyleborus bispinatus	3.45833	-57.625		Suriname	Sipalwini, East bank Corantijn, opposite Arapahu Resort	01/03/11	Trap: flight intercept	Atkinson, T.H.	https://www.barkbeetles.info/amer_chklist_target_species.php?lookUp=3418	[FSCA (1) (TH Atkinson-2018, unpublished)]
Xyleborus bispinatus	-25.3686	-57.132	247	Paraguay	Cordillera, Caacupé	11/09/16	Trap: light ultraviolet	Atkinson, T.H.	https://www.barkbeetles.info/amer_chklist_target_species.php?lookUp=3411	[FSCA (1) (TH Atkinson-2018, unpublished)]
Xyleborus bispinatus	2.17535	-56.7874		Suriname	Sipaliwini, Camp 1: Kutari river	19-24 /08/2010	Trap: flight intercept	Atkinson, T.H.	https://www.barkbeetles.info/amer_chklist_target_species.php?lookUp=3417	[SEMC (3) (TH Atkinson-2020, unpublished)]
Xyleborus bispinatus	2.18288	-56.7873		Suriname	Camp 2 on Sipaliwini river	27/08 to 01/09/2010	Trap: flight intercept	Atkinson, T.H.	https://www.barkbeetles.info/amer_chklist_target_species.php?lookUp=3419	[SEMC (1) (TH Atkinson-2020, unpublished)]
Xyleborus bispinatus	2.36293	-56.6977		Suriname	Camp 3, Wehepai;	3-7/09/2010	Trap: flight intercept	Atkinson, T.H.	https://www.barkbeetles.info/amer_chklist_target_species.php?lookUp=3416	[SEMC (1) (TH Atkinson-2020, unpublished)]
Xyleborus bispinatus	-23.8156	-56.2836		Paraguay	San Pedro	19/02/19		Atkinson, T.H.	https://www.barkbeetles.info/amer_chklist_target_species.php?lookUp=3412
Xyleborus bispinatus	-27.1833	-55.7783	252	Paraguay	Itapua, Hotel Tirol	13-15/12/2017	Trap: light ultraviolet	Atkinson, T.H.	https://www.barkbeetles.info/amer_chklist_target_species.php?lookUp=3413	[UTIC (2) (TH Atkinson-2019, unpublished)]
Xyleborus bispinatus	-24.1343	-55.5287	182	Paraguay	Canindeyu, Res. Nat. Bosque Mbaracayu	19/09/16	Trap: light ultraviolet	Atkinson, T.H.	https://www.barkbeetles.info/amer_chklist_target_species.php?lookUp=3410	[FSCA (1) (TH Atkinson-2018, unpublished)]
Xyleborus bispinatus	-24.1343	-55.5212	182	Paraguay	Canindeyu, Caacupé, Reserva Mbaracaya	2-5/07/2017	Trap: light ultraviolet	Atkinson, T.H.	https://www.barkbeetles.info/amer_chklist_target_species.php?lookUp=3409	[UTIC (2) (TH Atkinson-2019, unpublished)]
Xyleborus bispinatus	2.97731	-55.385	200	Suriname	Sipaliwini	2012		GBIF	doi.org/10.15468/dl.mcgz2v	AI Cognato
Xyleborus bispinatus	4.5595	-52.2072		French Guiana	Cayenne	05/02/10	Trap: light ultraviolet	Atkinson, T.H.	https://www.barkbeetles.info/amer_chklist_target_species.php?lookUp=3383
Xyleborus bispinatus	-12.8333	-51.7883		Brazil	Mato Grosso, coordinates only	01/03/68	Trap: light	Atkinson, T.H.	https://www.barkbeetles.info/amer_chklist_target_species.php?lookUp=3354	[BMNH (1) (TH Atkinson-2016, unpublished)]
Xyleborus bispinatus	-27.057	-50.4667		Brazil	Santa Catarina, Sta. Catarina (estado)			Atkinson, T.H.	https://www.barkbeetles.info/amer_chklist_target_species.php?lookUp=3355	[IRSNB (1: lectotype, female) (Kirkendall, L.R., Jordal, B.H. 2006: 735)] [IRSNB (6: paratype(s), female) (Kirkendall, L.R., Jordal, B.H. 2006: 735)]
Xyleborus bispinatus	-15.390411	-39.563527	850	Brazil	Bahia	2013		GBIF	doi.org/10.15468/dl.mcgz2v	S.M. Smith
The collection date column presents information taken during a sampling time period, for example: 05/29-06/03/2007; 05/04 to 10/05/2013, 13-15/12/2017, etc.
